# Supplementary material for: Measures of identity in adolescents/young adults with long-term physical health conditions: a systematic review
Source: J Pediatr Psychol. 2026 Feb 13;51(5):412–37. doi: 10.1093/jpepsy/jsag001 (PMC13221185; doi:10.1093/jpepsy/jsag001)
Supplement: jsag001_Supplementary_Data [file jsag001_supplementary_data.zip]

Archive with 5 entries (4 files):
- jsag001_Supplementary_Data/
- jsag001_Supplementary_Data/Identity_LTC_Measures_Supplementary_Material_3_revised.xlsx
- jsag001_Supplementary_Data/jpepsy-2025-0199-File009.docx
- jsag001_Supplementary_Data/jpepsy-2025-0199-File010.docx
- jsag001_Supplementary_Data/jpepsy-2025-0199-File011.xlsx
