# Supplementary material for: Measures of identity in adolescents/young adults with long-term physical health conditions: a systematic review
Source: J Pediatr Psychol. 2026 Feb 13;51(5):412–37. doi: 10.1093/jpepsy/jsag001 (PMC13221185; doi:10.1093/jpepsy/jsag001)
Supplement: jsag001_Supplementary_Data [file jsag001_supplementary_data.zip › jsag001_Supplementary_Data/jpepsy-2025-0199-File011.xlsx]

## Sheet: Risk of Bias
Measure: IIQ
	Oris et al., 2016			Ingersgaard, Grabowski & Olesen, 2022			Geuens et al., 2023			Shani & Van Zalk 2024			Vanderhaegen et al 2024			Carroll et al., 2020			Andonian et al 2021			Meyer & Lamash 2020			Geuens et al., 2022			Van Bulck et al. 2018			Luyckx et al., 2018			Andonian et al 2020			Oris et al., 2018			Peters & Brown 2022			Raymaekers et al 2020			Rassart et al. 2021			Van Bulck et al. 2021
3. Structural validity	Tess	Line	Consensus	Tess	Line	Consensus	Tess	Line	Consensus	Tess	Line	Consensus	Tess	Line	Consensus	Tess	Line	Consensus	Tess	Line	Consensus	Tess	Line	Consensus	Tess	Line	Consensus	Tess	Line	Consensus	Tess	Line	Consensus	Tess	Line	Consensus	Tess	Line	Consensus	Tess	Line	Consensus	Tess	Line	Consensus	Tess	Line	Consensus	Tess
unidimensionality or structural validity?																															Very good	Very good	Very good	Very good	Very good	Very good	Very good	Very good	Very good
For CTT: Was exploratory or confirmatory factor analysis performed?	very good	very good	very good	very good	very good	very good				very good	very good	very good	Very good	Very good	Very good																Very good	Very good	Very good	Very good	Very good	Very good	Very good	Very good	Very good
For IRT/Rasch: does the chosen model fit to the research question?	N/A	N/A	N/A	N/A	N/A	N/A				N/A	N/A	N/A	N/A	N/A	N/A																N/A	N/A	N/A	N/A	N/A	N/A	N/A	N/A	N/A
Was the sample size included in the analysis adequate?	very good	very good	very good	very good	very good	very good				very good	very good	very good	Very good	Very good	Very good																Very good	Very good	Very good	Very good	Very good	Very good	Very good	Very good	Very good
Were there any other important flaws?	very good	very good	very good	very good	very good	very good				very good	very good	very good	Very good	Very good	Very good																Very good	Very good	Very good	Very good	Very good	Very good	Very good	Very good	Very good
TOTAL Lowest score of items 1-4	very good	very good	very good	very good	very good	very good				very good	very good	very good	very good	very good	very good																Very good	Very good	Very good	Very good	Very good	Very good	Very good	Very good	Very good
4. Internal consistency	Tess	Line	Consensus	Tess	Line	Consensus	Tess	Line	Consensus	Tess	Line	Consensus	Tess	Line	Consensus	Tess	Line	Consensus	Tess	Line	Consensus	Tess	Line	Consensus	Tess	Line	Consensus	Tess	Line	Consensus	Tess	Line	Consensus	Tess	Line	Consensus	Tess	Line	Consensus	Tess	Line	Consensus	Tess	Line	Consensus	Tess	Line	Consensus	Tess
Was an internal consistency statistic calculated for each unidimensional (sub)scale separately?	very good	very good	very good	very good	very good	very good	very good	very good	very good	very good	very good	very good	Doubtful	Doubtful	Doubtful	very good	very good	very good	very good	very good	very good	very good	very good	very good	very good	very good	very good	very good	very good	very good	Very good	Very good	Very good	Very good	Very good	Very good	Very good	Very good	Very good	Very good	Very good	Very good	Very good	Very good	Very good	Very good	Very good	Very good	Very good
For continuous scores: Was Cronbach’s alpha or omega calculated?	very good	very good	very good	very good	very good	very good	very good	very good	very good	very good	very good	very good	very good	very good	very good	very good	very good	very good	very good	very good	very good	very good	very good	very good	very good	very good	very good	very good	very good	very good	Very good	Very good	Very good	Very good	Very good	Very good	Very good	Very good	Very good	Very good	Very good	Very good	Very good	Very good	Very good	Very good	Very good	Very good	Very good
For dichotomous scores: Was Cronbach’s alpha or KR-20 calculated?	N/A	N/A	N/A	N/A	N/A	N/A	N/A	N/A	N/A	N/A	N/A	N/A	N/A	N/A	N/A	N/A	N/A	N/A	N/A	N/A	N/A	N/A	N/A	N/A	N/A	N/A	N/A	N/A	N/A	N/A	N/A	N/A	N/A	N/A	N/A	N/A	N/A	N/A	N/A	N/A	N/A	N/A	N/A	N/A	N/A	N/A	N/A	N/A	N/A
For IRT-based scores: Was standard error of the theta (SE (θ)) or reliability coefficient of estimated latent trait value (index of (subject or item) separation) calculated?	N/A	N/A	N/A	N/A	N/A	N/A	N/A	N/A	N/A	N/A	N/A	N/A	N/A	N/A	N/A	N/A	N/A	N/A	N/A	N/A	N/A	N/A	N/A	N/A	N/A	N/A	N/A	N/A	N/A	N/A	N/A	N/A	N/A	N/A	N/A	N/A	N/A	N/A	N/A	N/A	N/A	N/A	N/A	N/A	N/A	N/A	N/A	N/A	N/A
Were there any other important flaws?	very good	very good	very good	very good	very good	very good	very good	very good	very good	very good	very good	very good	very good	very good	very good	very good	very good	very good	very good	very good	very good	very good	very good	very good	very good	very good	very good	very good	very good	very good	Very good	Very good	Very good	Very good	Very good	Very good	Very good	Very good	Very good	Very good	Very good	Very good	Very good	Very good	Very good	Very good	Very good	Very good	Very good
TOTAL Lowest score of items 1-5	very good	very good	very good	very good	very good	very good	very good	very good	very good	very good	very good	very good	Doubtful	Doubtful	Doubtful	very good	very good	very good	very good	very good	very good	very good	very good	very good	very good	very good	very good	very good	very good	very good	Very good	Very good	Very good	Very good	Very good	Very good	Very good	Very good	Very good	Very good	Very good	Very good	Very good	Very good	Very good	Very good	Very good	Very good	Very good
5. Cross-cultural validity\measurement invariance	Tess	Line	Consensus	Tess	Line	Consensus	Tess	Line	Consensus	Tess	Line	Consensus	Tess	Line	Consensus	Tess	Line	Consensus	Tess	Line	Consensus	Tess	Line	Consensus	Tess	Line	Consensus	Tess	Line	Consensus	Tess	Line	Consensus	Tess	Line	Consensus	Tess	Line	Consensus	Tess	Line	Consensus	Tess	Line	Consensus	Tess	Line	Consensus	Tess
Were the samples similar for relevant characteristics except for the group variable?																																					adequate	adequate	adequate
Was an adequate approach used to analyse the data?																																					adequate	adequate	adequate
Was the sample size included in the analysis adequate?																																					adequate	adequate	adequate
Were there any other important flaws?																																					Very good	Very good	Very good
TOTAL Lowest score of items 1-4																																					adequate	adequate	adequate
9. Hypotheses testing for construct validity	Tess	Line	Consensus	Tess	Line	Consensus	Tess	Line	Consensus	Tess	Line	Consensus	Tess	Line	Consensus	Tess	Line	Consensus	Tess	Line	Consensus	Tess	Line	Consensus	Tess	Line	Consensus	Tess	Line	Consensus	Tess	Line	Consensus	Tess	Line	Consensus	Tess	Line	Consensus	Tess	Line	Consensus	Tess	Line	Consensus	Tess	Line	Consensus	Tess
Is it clear what the comparator instrument(s) measure(s)?	very good	very good	very good				very good	very good	very good	very good	very good	very good	very good	very good	very good	very good	very good	very good	very good	very good	very good	very good	very good	very good	very good	very good	very good	Adequate	Adequate	Adequate	Very good	Very good	Very good	Very good	Very good	Very good	Very good	Very good	Very good	Very good	very goood	Very good	Very good	Very good	Very good	Very good	Very good	Very good	Very good
Were the measurement properties of the comparator instrument(s) adequate?	adequate	adequate	adequate				very good	very good	very good	very good	very good	very good	very good	very good	very good	very good	very good	very good	very good	Doubtful	Doubtful	Doubtful	adequate	Adequate	very good	adequate	adequate	Inadequate	Inadequate	Inadequate	Very good	Very good	Very good	Very good	Very good	Very good	Very good	Very good	Very good	Adequate	doubtful	Doubtful	Very good	Very good	Very good	Very good	Very good	Very good	Very good
Was the statistical method appropriate for the hypotheses to be tested?	very good	very good	very good				very good	very good	very good	very good	very good	very good	very good	very good	very good	very good	very good	very good	very good	very good	very good	very good	very good	very good	very good	very good	very good	Very good	Very good	Very good	Very good	Very good	Very good	Very good	Very good	Very good	Very good	Very good	Very good	Very good	very good	Very good	Very good	Very good	Very good	Very good	Very good	Very good	Very good
Were there any other important flaws?	very good	very good	very good				very good	very good	very good	very good	very good	very good	very good	very good	very good	very good	very good	very good	very good	very good	very good	very good	very good	very good	very good	very good	very good	Very good	Very good	Very good	Very good	Very good	Very good	Very good	Very good	Very good	Very good	Very good	Very good	Very good	very good	Very good	Very good	Very good	Very good	Very good	Very good	Very good	Very good
TOTAL Lowest score of items 1-4	adequate	adequate	adequate				very good	very good	very good	very good	very good	very good	very good	very good	very good	very good	very good	very good	very good	Doubtful	Doubtful	very good	adequate	adequate	very good	adequate	adequate	Inadequate	Inadequate	Inadequate	Very good	Very good	Very good	Very good	Very good	Very good	Very good	Very good	Very good	Adequate	doubtful	Doubtful	Very good	Very good	Very good	Very good	Very good	Very good	Very good
	Tess	Line	Consensus	Tess	Line	Consensus	Tess	Line	Consensus	Tess	Line	Consensus	Tess	Line	Consensus	Tess	Line	Consensus	Tess	Line	Consensus	Tess	Line	Consensus	Tess	Line	Consensus	Tess	Line	Consensus	Tess	Line	Consensus	Tess	Line	Consensus	Tess	Line	Consensus	Tess	Line	Consensus	Tess	Line	Consensus	Tess	Line	Consensus	Tess
Was an adequate description provided of important characteristics of the subgroups?							very good	very good	very good																Very good	Very good	Very good				Very good	Very good	Very good				Very good	Very good	Very good
Was the statistical method appropriate for the hypotheses to be tested?							very good	very good	very good																Very good	Very good	Very good				Very good	Very good	Very good				Very good	Very good	Very good
Were there any other important flaws?							very good	very good	very good																Very good	Very good	Very good				Very good	Very good	Very good				Very good	Very good	Very good
TOTAL Lowest score of items 5-7							very good	very good	very good																Very good	Very good	Very good				Very good	Very good	Very good				Very good	Very good	Very good
Measure: DIDS
	Vanderhaegen et al 2024			Verschueren et al 2020			Berg et al 2018			Rassart et al 2012
3. Structural validity	Tess	Line	Consensus	Tess	Line	Consensus	Tess	Line	Consensus	Tess	Line	Consensus	Overall
unidimensionality or structural validity?													Very good
For CTT: Was exploratory or confirmatory factor analysis performed?										Very good	very good	Very good
For IRT/Rasch: does the chosen model fit to the research question?										N/A	N/A	N/A
Was the sample size included in the analysis adequate?										Very good	very good	Very good
Were there any other important flaws?										Very good	very good	Very good
TOTAL Lowest score of items 1-4										Very good	very good	Very good
4. Internal consistency	Tess	Line	Consensus	Tess	Line	Consensus	Tess	Line	Consensus	Tess	Line	Consensus	Overall
Was an internal consistency statistic calculated for each unidimensional (sub)scale separately?	Very good	very good	Very good	Very good	very good	Very good				Very good	very good	Very good	Very good
For continuous scores: Was Cronbach’s alpha or omega calculated?	Very good	very good	Very good	Very good	very good	Very good				Very good	very good	Very good
For dichotomous scores: Was Cronbach’s alpha or KR-20 calculated?	N/A	N/A	N/A	N/A	N/A	N/A				N/A	N/A	N/A
For IRT-based scores: Was standard error of the theta (SE (θ)) or reliability coefficient of estimated latent trait value (index of (subject or item) separation) calculated?	N/A	N/A	N/A	N/A	N/A	N/A				N/A	N/A	N/A
Were there any other important flaws?	Very good	very good	Very good	Very good	very good	Very good				Very good	very good	Very good
TOTAL Lowest score of items 1-5	Very good	very good	Very good	Very good	very good	Very good				Very good	very good	Very good
9. Hypotheses testing for construct validity	Tess	Line	Consensus	Tess	Line	Consensus	Tess	Line	Consensus	Tess	Line	Consensus	Overall
Is it clear what the comparator instrument(s) measure(s)?	Very good	Very good	Very good	Very good	Very good	Very good	Very good	Very good	Very good	Very good	Very good	Very good	Very good
Were the measurement properties of the comparator instrument(s) adequate?	Very good	Very good	Very good	Very good	Very good	Very good	Very good	Very good	Very good	Very good	Very good	Very good
Was the statistical method appropriate for the hypotheses to be tested?	Very good	Very good	Very good	Very good	Very good	Very good	Very good	Very good	Very good	Very good	Very good	Very good
Were there any other important flaws?	Very good	Very good	Very good	Very good	Very good	Very good	Very good	Very good	Very good	Very good	Very good	Very good
TOTAL Lowest score of items 1-4	Very good	Very good	Very good	Very good	Very good	Very good	Very good	Very good	Very good	Very good	Very good	Very good
	Tess	Line	Consensus	Tess	Line	Consensus	Tess	Line	Consensus	Tess	Line	Consensus	Overall
Was an adequate description provided of important characteristics of the subgroups?							very good	very good	very good	very good	very good	very good	Very good
Was the statistical method appropriate for the hypotheses to be tested?							very good	very good	very good	very good	very good	very good
Were there any other important flaws?							very good	very good	very good	very good	very good	very good
TOTAL Lowest score of items 5-7							very good	very good	very good	very good	very good	very good
Measure: IMS
	Graziano et al 2020			Calandri et al 2018			Calandri et al 2019			Calandri et al 2020
4. Internal consistency	Tess	Line	Consensus	Tess	Line	Consensus	Tess	Line	Consensus	Tess	Line	Consensus	Overall
Was an internal consistency statistic calculated for each unidimensional (sub)scale separately?	Inadequate	doubtful	Doubtful	Inadequate	doubtful	Doubtful	Inadequate	doubtful	Doubtful	Inadequate	doubtful	Doubtful	Doubtful
For continuous scores: Was Cronbach’s alpha or omega calculated?	Very good	very good	Very good	Very good	very good	Very good	Very good	very good	Very good	Very good	very good	Very good
For dichotomous scores: Was Cronbach’s alpha or KR-20 calculated?	N/A	N/A	N/A	N/A	N/A	N/A	N/A	N/A	N/A	N/A	N/A	N/A
For IRT-based scores: Was standard error of the theta (SE (θ)) or reliability coefficient of estimated latent trait value (index of (subject or item) separation) calculated?	N/A	N/A	N/A	N/A	N/A	N/A	N/A	N/A	N/A	N/A	N/A	N/A
Were there any other important flaws?	Very good	very good	Very good	Very good	very good	Very good	Very good	very good	Very good	Very good	very good	Very good
TOTAL Lowest score of items 1-5	Inadequate	doubtful	Doubtful	Inadequate	doubtful	Doubtful	Inadequate	doubtful	Doubtful	Inadequate	doubtful	Doubtful
9. Hypotheses testing for construct validity	Tess	Line	Consensus	Tess	Line	Consensus	Tess	Line	Consensus	Tess	Line	Consensus	Overall
Is it clear what the comparator instrument(s) measure(s)?	Very good	Very good	Very good	Very good	Very good	Very good	Very good	Very good	Very good	Very good	Very good	Very good	Very good
Were the measurement properties of the comparator instrument(s) adequate?	Very good	Very good	Very good	Very good	Very good	Very good	Very good	Very good	Very good	Very good	Very good	Very good
Was the statistical method appropriate for the hypotheses to be tested?	Very good	Very good	Very good	Very good	Very good	Very good	Very good	Very good	Very good	Very good	Very good	Very good
Were there any other important flaws?	Very good	Very good	Very good	Very good	Very good	Very good	Very good	Very good	Very good	Very good	Very good	Very good
TOTAL Lowest score of items 1-4	Very good	Very good	Very good	Very good	Very good	Very good	Very good	Very good	Very good	Very good	Very good	Very good
[truncated: 9 more columns]

## Sheet: Quality of evidence
	Oris et al., 2016			Ingersgaard, Grabowski & Olesen, 2022			Geuens et al., 2023			Shani & Van Zalk 2024			Vanderhaegen et al 2024			Carroll et al., 2020			Andonian et al 2021			Meyer & Lamash 2020			Geuens et al., 2022			Van Bulck et al. 2018			Luyckx et al., 2018			Andonian et al 2020			Oris et al., 2018			Peters & Brown 2022			Raymaekers et al 2020			Rassart et al. 2021			Van Bulck et al. 2021
Measure: IIQ
	RATING	RATING	RATING	RATING	RATING	RATING	RATING	RATING	RATING	RATING	RATING	RATING	RATING	RATING	RATING	RATING	RATING	RATING	RATING	RATING	RATING	RATING	RATING	RATING	RATING	RATING	RATING	RATING	RATING	RATING	RATING	RATING	RATING	RATING	RATING	RATING	RATING	RATING	RATING	RATING	RATING	RATING	RATING	RATING	RATING	RATING	RATING	RATING	RATING
	+ / - / ?	+ / - / ?	+ / - / ?	+ / - / ?	+ / - / ?	+ / - / ?	+ / - / ?	+ / - / ?	+ / - / ?	+ / - / ?	+ / - / ?	+ / - / ?	+ / - / ?	+ / - / ?	+ / - / ?	+ / - / ?	+ / - / ?	+ / - / ?	+ / - / ?	+ / - / ?	+ / - / ?	+ / - / ?	+ / - / ?	+ / - / ?	+ / - / ?	+ / - / ?	+ / - / ?	+ / - / ?	+ / - / ?	+ / - / ?	+ / - / ?	+ / - / ?	+ / - / ?	+ / - / ?	+ / - / ?	+ / - / ?	+ / - / ?	+ / - / ?	+ / - / ?	+ / - / ?	+ / - / ?	+ / - / ?	+ / - / ?	+ / - / ?	+ / - / ?	+ / - / ?	+ / - / ?	+ / - / ?	+ / - / ?
	Tess	Line	consensus	Tess	Line	consensus	Tess	Line	consensus	Tess	Line	consensus	Tess	Line	consensus	Tess	Line	consensus	Tess	Line	consensus	Tess	Line	consensus	Tess	Line	consensus	Tess	Line	consensus	Tess	Line	consensus	Tess	Line	consensus	Tess	Line	consensus	Tess	Line	consensus	Tess	Line	consensus	Tess	Line	consensus	Tess
Structural validity	+	+	+	+	+	+				+	+	+																			+	-	+	-	-	-	+	+	+
Internal consistency	+	+	+	+	+	+	+	+	+	+	+	+	+	+	+	+	+	+	+	+	+	+	+	+	+	+	+	+	+	+	+	+	+	-	+	+	+	+	+	+	+	+	+	+	+	+	+	+	+
Measurement invariance																																					?	?	?
Construct validity	+	+	+	?	?	?	?	?	?	?	?	?	+	+	+	+	+	+	+	+	+	?	?	?	?	?	?	?	?	?	+	+	+	?	?	?	+	+	+	+	+	+	+	+	+	-	-	-	?
	Vanderhaegen et al 2024			Verschueren et al 2020			Berg et al 2018			Rassart et al 2012			OVERALL
Measure: DIDS
	RATING	RATING	RATING	RATING	RATING	RATING	RATING	RATING	RATING	RATING	RATING	RATING	OVERALL RATING	OVERALL RATING	OVERALL RATING	QUALITY OF EVIDENCE	QUALITY OF EVIDENCE	QUALITY OF EVIDENCE
	+ / - / ?	+ / - / ?	+ / - / ?	+ / - / ?	+ / - / ?	+ / - / ?	+ / - / ?	+ / - / ?	+ / - / ?	+ / - / ?	+ / - / ?	+ / - / ?	+ / - / ?	+ / - / ?	+ / - / ?	High, moderate, low, very low	High, moderate, low, very low	High, moderate, low, very low
	Tess	Line	consensus	Tess	Line	consensus	Tess	Line	consensus	Tess	Line	consensus	Tess	Line	consensus	Tess	Line	consensus
Structural validity	+	+	+	+	+	+				+	-	+	+	+	+	High	High	High
Internal consistency	+	+	+	+	+	+				+	+	+	+	+	+	High	High	High
Construct validity	+	+	+	+	+	+	?	?	?	-	-	-	+	+	+	High	High	High
	Graziano et al 2020			Calandri et al 2018			Calandri et al 2019			Calandri et al 2020			OVERALL
Measure: IMS
	RATING	RATING	RATING	RATING	RATING	RATING	RATING	RATING	RATING	RATING	RATING	RATING	OVERALL RATING	OVERALL RATING	OVERALL RATING	QUALITY OF EVIDENCE	QUALITY OF EVIDENCE	QUALITY OF EVIDENCE
	+ / - / ?	+ / - / ?	+ / - / ?	+ / - / ?	+ / - / ?	+ / - / ?	+ / - / ?	+ / - / ?	+ / - / ?	+ / - / ?	+ / - / ?	+ / - / ?	+ / - / ?	+ / - / ?	+ / - / ?	High, moderate, low, very low	High, moderate, low, very low	High, moderate, low, very low
	Tess	Line	consensus	Tess	Line	consensus	Tess	Line	consensus	Tess	Line	consensus	Tess	Line	consensus	Tess	Line	consensus
Internal consistency	+	+	+	+	+	+	+	+	+	?	+	+	+	+	+	Low	Low	Low
Construct validity	+	+	+	+	+	+	+	+	+	-	-	-	+		+	Moderate	Moderate	Moderate
[truncated: 14 more columns]
